# Supplementary material for: The influence of maternal blood glucose during pregnancy on weight outcomes at birth and preschool age in offspring exposed to hyperglycemia first detected during pregnancy, in a South African cohort
Source: PLoS One. 2021 Oct 21;16(10):e0258894. doi: 10.1371/journal.pone.0258894 (PMC8530360; doi:10.1371/journal.pone.0258894)
Supplement: S2 File — (XLSX) [file pone.0258894.s002.xlsx]

## Sheet: Sheet1
gdmtype	postprand_gluc	weight_z1	lga_new	id	birthweight	follow	maternal_age	gravida	parity	maternal_BMI	FBG	OGTT_1hr_gluc	OGTT_2hr_gluc	female_gender	caesarian_delivery	metf	glibe	insul	mom_edu_5yr	mom_job_5yr	weight_5yr	height_5yr	agemons_5yr	weight_z2	child_height_z_score_5yr	child_bmi_z_score_5yr	child_age_years_5yr	overw_5yr	overw_bin_5yrs	macroso	overbmi	delivery_mode	long_weight_z	lgabin
GDM	5.4	2.3526	LGA		3620	lost	28	2	1					f	C/S	YES	NO	YES												nbw		caesarian section		1
DIP	6.8	3.6665	LGA		4400	lost	34	4	2	41.4314	8			f	C/S	YES	NO	YES												macrosomia		caesarian section		1
DIP	5.6	0.7489	AGA		3390	lost	30	3	2	36.8531	7.4			m	nvd	YES	NO	NO												nbw		vaginal delivery		0
GDM	6.3	0.9306	AGA		3470	lost	36	3	2	23.3377	6.1	12.5	9.7	m	C/S	NO	NO	NO												nbw		caesarian section		0
GDM	5.7	2.5316	LGA	48	4115	followed	34	5	4	35.5999	4.9	10.2	8.3	f	nvd	NO	NO	NO	Sec&matric	No	16.8	105.5	69.8	-1.38	-1.92	-0.15	5.73306	Underweight	0	macrosomia	Normal	vaginal delivery	-3.9116	1
GDM	5.3	1.4497	LGA	157	3740	followed	21	2	1	45.2	5.6	7.4	5.7	f	nvd	NO	NO	NO	Sec&matric	No	16.4	102	66.8	-1.36	-2.37	0.37	5.48665	Underweight	0	nbw	Normal	vaginal delivery	-2.8097	1
GDM	6.1	2.2287	LGA	60	3925	followed	34	3	2	38.5343	5.3	12.1	8.4	m	nvd	NO	NO	NO	Sec&matric	Yes	21.7	117	65.4333	0.88	1.04	0.39	5.3744	normal weight	0	nbw	Normal	vaginal delivery	-1.3487	1
GDM	5.8	0.3246	AGA	117	3390	followed	38	5	3	46.1035	5.6	9	4.5	f	nvd	NO	NO	NO	primary	No	20.8	114	67.7333	0.4	0.04	0.54	5.56331	normal weight	0	nbw	Normal	vaginal delivery	0.0754	0
GDM	4.9	0.3445	AGA		3110	lost	27	2	1	30.4577	6.1	9.1	8.6	f	nvd	NO	NO	NO												nbw		vaginal delivery		0
DIP	5.5	2.0912	LGA		4030	lost	21	1	0		6.1	13.1	11.6	m	C/S	YES	NO	NO												macrosomia		caesarian section		1
DIP	4.6	0.117	AGA		3020	lost	36	4	2		8.6	4.6	6.8	f	C/S	NO	NO	NO												nbw		caesarian section		0
DIP	7.5	-0.302	AGA	183	2955	followed	39	5	2	30.2659	12.4	16.4	17.8	m	C/S	NO	NO	YES	Sec&matric	No	27	125	74.6333	1.67	1.66	1.11	6.13005	overweight	1	nbw	Overweight & obese	caesarian section	1.972	0
GDM	5.2	-1.7903	SGA		2360	lost	33	3	2	31.2026	5.2	10.7	8.4	m	C/S	YES	NO	NO												lbw		caesarian section
GDM	5.6	1.2123	AGA	35	2600	followed	26	2	1	51.5062	5.8	11.8	7.4	f	C/S	NO	NO	NO	Sec&matric	Yes	17.7	112	63.2	-0.5	0.12	-0.96	5.19097	normal weight	0	nbw	Normal	caesarian section	-1.7123	0
DIP	4.7	-0.5834	AGA		2845	lost	31	4	3		11.9	10.2	6	m	nvd	NO	NO	NO												nbw		vaginal delivery		0
DIP	6.1	2.9791	LGA	110	4370	followed	35	3	2	43.8	6.2	12.6	13.9	f	C/S	YES	NO	YES	Sec&matric	Yes	25.6	116	63.3667	2.23	0.96	2.39	5.20465	obese	1	macrosomia	Overweight & obese	caesarian section	-0.7491	1
GDM	6.4	-0.8478	AGA	206	2355	followed	44	6	4	52.957	6.3	10.9	8.6	m	nvd	NO	NO	YES	Sec&matric	No	14.5	105.1	67.8	-2.15	-1.6	-1.62	5.56879	Underweight	0	lbw	Underweight	vaginal delivery	-1.3022	0
GDM	5.8	0.7478	AGA		3275	lost	31	2	1	41.2349	6.1	9.5	8.6	f	nvd	NO	NO	NO												nbw		vaginal delivery		0
DIP	4.8	-0.0204	AGA		3120	lost	38	6	4	33.9	5.2	11.2	11.3	f	nvd	NO	NO	NO												nbw		vaginal delivery		0
GDM	5.7	-0.5363	AGA		2775	lost	36	3	2	43.6599	5.3	10.3	10.9	f	C/S	YES	NO	NO												nbw		caesarian section		0
DIP	4.2	4.053	LGA	212	5370	followed	29	4	3	39.7009	6.8	11.5	12.8	m	C/S	YES	NO	NO	Sec&matric	No	21.3	112.7	65.7	0.74	0.14	0.92	5.3963	normal weight	0	macrosomia	Normal	caesarian section	-3.313	1
DIP	6.1	2.7914	LGA		4260	lost	41	12	6	34.7209	8.2	16.5	13.9	f	C/S	NO	NO	YES												macrosomia		caesarian section		1
GDM	5	0.454	AGA		2880	lost	28	3	2	30.854	5.9		9.7	m	nvd	NO	NO	NO												nbw		vaginal delivery		0
GDM	5.4	0.3822	AGA	141	3280	followed	30	1	0	19.2	4.9	9.5	8.4	f	nvd	NO	NO	NO	Sec&matric	No	19.7	117	71.8667	-0.3	0.23	-0.73	5.90281	normal weight	0	nbw	Normal	vaginal delivery	-0.6822	0
GDM	6	-0.7016	AGA	22	2995	followed	28	2	1	39.2	5	8.5	8.2	f	nvd	NO	NO	NO	Sec&matric	No	19	110	62	0.13	-0.17	0.33	5.0924	normal weight	0	nbw	Normal	vaginal delivery	0.8316	0
GDM	5.3	-1.9974	SGA		1880	lost	29	3	2	35.8	5.4	11.9	8	m	C/S	NO	NO	NO												lbw		caesarian section
GDM	5.2	0.3667	AGA	154	2515	followed	19	1	0	22	4.4	5.2	8.4	f	nvd	NO	NO	NO	Sec&matric	Yes	17.9	113	70.1	-0.91	-0.41	-1.05	5.7577	normal weight	0	nbw	Underweight	vaginal delivery	-1.2767	0
GDM	5.4	1.2792	AGA	61	3790	followed	29	3	1	34.3679	5	10.5	9.1	m		NO	NO	NO	Sec&matric	Yes	23.1	113	61.6	1.52	0.64	1.63	5.05955	overweight	1	nbw	Overweight & obese		0.2408	0
GDM	6	-0.7168	AGA		2860	lost	32	4	3	31.6032	5.8	10.6	8.7	f	nvd	NO	NO	NO												nbw		vaginal delivery		0
GDM	4.9	0.907	AGA	50	3635	followed	38	4	3	38.856	5.7	8.4	4.8	f	nvd	NO	NO	NO	Sec&matric	Yes	15.7	100.5	56.5	-0.94	-1.68	0.24	4.64066	normal weight	0	nbw	Normal	vaginal delivery	-1.847	0
DIP	5.5	2.3155	LGA		4000	lost	37	4	3	42.4062	8.5			f	nvd	YES	NO	NO												macrosomia		vaginal delivery		1
DIP	5.4	0.5673	AGA		3130	lost	32	4	3	41.0156	5.8	10.5	12	m	nvd	NO	NO	YES												nbw		vaginal delivery		0
GDM	5.2	1.5256	LGA	115	3775	followed	31	3	2	30.1194	5.1	8.8	9.7	f	nvd	NO	NO	NO	Sec&matric	Yes	21.5	118	67.3333	0.68	0.92	0.13	5.53046	normal weight	0	nbw	Normal	vaginal delivery	-0.8456	1
GDM	5.4	-0.8694	AGA	162	2550	followed	35	3	2	42.5981	5.2	10.6	10	m	C/S	YES	NO	NO	Sec&matric	No	18.5	110.5	70.9333	-0.53	-0.81	-0.07	5.82615	normal weight	0	nbw	Normal	caesarian section	0.3394	0
GDM	5.8	1.5265	LGA	145	4050	followed	36	5	3	57.5279	6.4	11.3	10.8	m	C/S	NO	NO	NO	primary	No	17	114	70.9333	-1.13	-0.12	-1.65	5.82615	Underweight	0	macrosomia	Underweight	caesarian section	-2.6565	1
DIP	5.5	-0.5688	AGA		2590	lost	33	2	1	27.5312	8.9			f	C/S	NO	NO	YES												nbw		caesarian section		0
GDM	4.8	-0.0216	AGA	67	3230	followed	27	1	0	33.2	4.9	10.5	9.5	m	C/S	NO	NO	NO	tertiary	Yes	17	105	64.3333	-0.73	-1.3	0.12	5.28405	normal weight	0	nbw	Normal	caesarian section	-0.7084	0
DIP	8	-0.3402	AGA		2940	lost	31	4	3	32.5	12.7			m	C/S	NO	NO	YES												nbw		caesarian section		0
DIP	6.6	2.2432	LGA	199	3515	followed	39	4	3	45.8436	9.1			m	nvd	NO	NO	YES	Sec&matric	Yes	20.7	110.5	71.8667	0.18	-0.89	0.97	5.90281	normal weight	0	nbw	Normal	vaginal delivery	-2.0632	1
GDM	4.2	1.7909	LGA		4040	lost	21	2	1	23.0681	4.5	8.1	9.1	f	nvd	NO	NO	NO												macrosomia		vaginal delivery		1
GDM	5.2	2.4203	LGA	62	4220	followed	32	2	1	38.01	5	9.5	8.8	f	C/S	NO	NO	NO	Sec&matric	Yes	32.9	111.5	58.7	4.5	0.49	6.25	4.82136	obese	1	macrosomia	Overweight & obese	caesarian section	2.0797	1
GDM	5.1	3.1597	LGA		4670	lost	39	3	2	35.3796	6	7.7	7.8	m	C/S	YES	NO	NO												macrosomia		caesarian section		1
DIP		1.1117	AGA		3170	lost	38	2	1					m	C/S	NO	NO	YES												nbw		caesarian section		0
GDM	6.2	2.549	LGA		4290	lost	42	5	4	33.3465	5.2	10.3	8.3	f	nvd	NO	NO	NO												macrosomia		vaginal delivery		1
GDM	5.5	1.8142	LGA		3750	lost	40	3	2	47.66	5.6	9.7	9.1	f	C/S	YES	NO	NO												nbw		caesarian section		1
DIP	4.6	-1.7326	SGA		2550	lost	26	4	1	23.2446	4.5	5.5	19.8	m	C/S	NO	NO	NO												nbw		caesarian section
GDM	5.9	0.4557	AGA		3310	lost	38	2	1	39	5.7	9.9	9.2	f	C/S	YES	NO	NO												nbw		caesarian section		0
DIP	5.9	1.019	AGA		3390	lost	42	3	2	39.8761	7.4			f	C/S	NO	NO	YES												nbw		caesarian section		0
DIP	6.6	3.4795	LGA		4860	lost	36	5	3	42.5781				f	C/S	NO	NO	YES												macrosomia		caesarian section		1
GDM	5.9	0.3445	AGA	190	3110	followed	31	3	2	27.5482	5.1	11	8.9	f	nvd	NO	NO	NO	Sec&matric	No	16.1	107	66.8333	-1.51	-1.33	-1	5.48939	Underweight	0	nbw	Normal	vaginal delivery	-1.8545	0
GDM	4.9	0.7561	AGA	218	3700	followed	30	4	2	32.9879	4.9	8.9	9.1	m	nvd	NO	NO	NO	Sec&matric	No	16.8	113.5	68.3667	-1.07	0.03	-1.69	5.61533	Underweight	0	nbw	Underweight	vaginal delivery	-1.8261	0
DIP	5.8	2.3874	LGA	65	3400	followed	32	3	2	45.43	6.6	11.7	13.1	f	C/S	NO	NO	YES	primary	No	18	106	59.6333	-0.11	-0.81	0.6	4.89802	normal weight	0	nbw	Normal	caesarian section	-2.4974	1
GDM	3.9	1.4108	LGA		3690	lost	30	4	3	28.9698	6.6	4.3	8	m	nvd	NO	NO	NO												nbw		vaginal delivery		1
GDM	5.1	0.4697	AGA	71	3270	followed	34	5	4	49.9162	5.7	10.5	8.4	m	nvd	YES	NO	NO	primary	No	17.6	113	65.1333	-0.53	0.26	-1.07	5.34976	normal weight	0	nbw	Underweight	vaginal delivery	-0.9997	0
GDM	6.1	0.8074	AGA	42	3300	followed		1		29.29	6.1	10.8	9.7	f	C/S	NO	NO	NO	Sec&matric	No	19.4	106	66.6667	-0.05	-1.52	1.37	5.4757	normal weight	0	nbw	Overweight & obese	caesarian section	-0.8574	0
GDM	6.1	-0.1503	AGA		3015	lost	33	5	4	53.6704	5.6	9.4	7.1	m	C/S	YES	NO	NO												nbw		caesarian section		0
GDM	4.9	-0.2856	AGA	180	3150	followed	26	3	2	24.7676	4.4	9.1	8.4	f	nvd	NO	NO	NO	tertiary	Yes	21.9	116	69.4667	0.66	0.27	0.71	5.70568	normal weight	0	nbw	Normal	vaginal delivery	0.9456	0
GDM	8.2	1.8304	LGA		3895	lost	33	5	4	39.2143	6.4	14.2	10.2	m	nvd	NO	NO	YES												nbw		vaginal delivery		1
GDM	5	-0.2494	AGA		3285	lost	39	3	2	46.5723	5.5	10.8	8.5	m	nvd	NO	NO	NO												nbw		vaginal delivery		0
DIP	6	1.1915	AGA		3465	lost	30	3	2	41.3793	6.2	12.7	12.4	f	nvd	YES	NO	YES												nbw		vaginal delivery		0
DIP	5.9	0.9081	AGA		3460	lost	35	4	3	38.7249	7.2	12.3	9.4	m	nvd	NO	NO	YES												nbw		vaginal delivery		0
DIP	6.9	1.2821	LGA	98	3505	followed	24	2	1	19.83	7	10.6	8.4	f	nvd	YES	NO	NO	Sec&matric	Yes	22.8	126	71.3667	0.82	2.11	-0.75	5.86174	normal weight	0	nbw	Normal	vaginal delivery	-0.4621	1
DIP	6.2	1.6395	LGA	151	3800	followed	35	4	3	44.5926	12.7	17.3	16.3	m	C/S	NO	NO	YES	Sec&matric	No	28	115	72.2333	2.02	-0.05	2.7	5.93292	obese	1	nbw	Overweight & obese	caesarian section	0.3805	1
GDM	5.8	1.2613	AGA		3620	lost	34	3	2	41.2701	6	9.2	6.8	m	C/S	NO	NO	NO												nbw		caesarian section		0
GDM	5.9	0.4944	AGA		2430	lost	32	4	3	51.2978	6	9.3	9.1	m	C/S	YES	NO	NO												lbw		caesarian section		0
GDM	5.4	0.3123	AGA		3385	lost	30	2	2	59.4568	5.8	9.5	8.5	f	C/S	NO		YES												nbw		caesarian section		0
DIP	4.8	1.659	LGA		3430	lost	34	5	3		6.3	12.3	11.5	m	C/S	NO	NO	NO												nbw		caesarian section		1
GDM	6.6	2.1201	LGA		3900	lost	29	2	0	36.3281	5.6	9.9	8	f	C/S	NO	NO	NO												nbw		caesarian section		1
GDM	6	0.0147	AGA		3390	lost	29	3	0		5.4	9.8	8.4	m	C/S	NO	NO	NO												nbw		caesarian section		0
GDM	5.1	1.8726	LGA		4080	lost	31	6	4	35.5999	4.8	10.7	7.8	f	nvd	NO	NO	NO												macrosomia		vaginal delivery		1
DIP	7.4	-0.5225	AGA		2780	lost	32	5	4		8.6			f	nvd	YES	NO	YES												nbw		vaginal delivery		0
GDM	6.3	1.7487	LGA	30	4015	followed	26	2	1	30.4438	5.2	9.3	8.5	m	nvd	NO	NO	NO	Sec&matric	Yes	18.2	116	62.7667	-0.14	1.13	-1.29	5.15537	normal weight	0	macrosomia	Underweight	vaginal delivery	-1.8887	1
DIP	8.5	1.5985	LGA	215	3780	followed	29	3	2	39.2	14	21.7	20	m	C/S	NO	NO	YES	Sec&matric	No	22.5		69.4333	0.87			5.70294	normal weight	0	nbw		caesarian section	-0.7285	1
DIP	5.3	1.5367	LGA		3620	lost	23	2	0	25.6312	4.1	11.2	11.3	f	nvd	YES	NO	NO												nbw		vaginal delivery		1
GDM	5.2	1.5265	LGA	41	4050	followed	33	2	1	40.2	6.5	10.5	6	m	C/S	NO	NO	NO	Sec&matric	No	21.5	109	58.5333	1.18	0.07	1.66	4.80767	overweight	1	macrosomia	Overweight & obese	caesarian section	-0.3465	1
GDM	7.3	2.232	LGA		4266	lost	36	4	2	34.3	6.8	12.1	9.1	m	nvd	NO	NO	NO												macrosomia		vaginal delivery		1
GDM	4.6	-0.1971	AGA	80	3160	followed	31	2	1	24.1415	4.5	9.9	8	m	C/S	NO	NO	NO	tertiary	Yes	22.7	110	68.6333	0.97	-0.7	1.86	5.63723	normal weight	0	nbw	Overweight & obese	caesarian section	1.1671	0
GDM	4.7	-1.2924	SGA		2330	lost	41	3	2	34.62	4.8	11.3	8.6	f	C/S	NO	NO	NO												lbw		caesarian section
DIP	7.3	-0.6327	AGA	64	2740	followed	38	2	1	28.7201	4.8	9.3	11.1	f	C/S	YES	NO	NO	Sec&matric	Yes	18.1	110	57.8	0.05	0.27	-0.2	4.74743	normal weight	0	nbw	Normal	caesarian section	0.6827	0
DIP	8.4	1.9565	LGA		3780	lost	27	1	0		7.4	11.3	11.8	m	C/S	NO	NO	YES												nbw		caesarian section		1
GDM	5.6	2.8095	LGA	127	4080	followed	35	6	5	34.3	6	12.8	10	f	nvd	NO	NO	NO	primary	No	19.3	111	67.7667	-0.16	-0.59	0.29	5.56605	normal weight	0	macrosomia	Normal	vaginal delivery	-2.9695	1
DIP	5.5	0.9475	AGA	21	2630	followed	39	3	2	40.0573	7.3			m	C/S	NO	NO	NO	Sec&matric	Yes	16	105	64.7	-1.2	-1.33	-0.51	5.31417	Underweight	0	nbw	Normal	caesarian section	-2.1475	0
DIP	4.7	-0.5449	AGA		2860	lost	23	1	0	27.6095				m	nvd	YES	NO	NO												nbw		vaginal delivery		0
GDM	5.5	1.0464	AGA		2675	lost	31	3	2	27.7767	6.7	15.5	9	m	C/S	YES	NO	NO												nbw		caesarian section		0
DIP	6.4	0.2944	AGA	134	3090	followed	32	2	1	25.7812	7.2			f	nvd	YES	NO	YES	Sec&matric	Yes	10.7	109	59.9667	-3.98	-0.2	-6.13	4.92539	Underweight	0	nbw	Underweight	vaginal delivery	-4.2744	0
DIP	5.7	-0.4808	AGA		2885	lost	35	5	3	48	6.7	13.7	11	m	C/S	NO	NO	YES												nbw		caesarian section		0
GDM	6.2	-0.4454	AGA		3090	lost	16	1	0	25.5588	5.6	9.3	7.8	f	C/S	NO	NO	NO												nbw		caesarian section		0
GDM	6.6	0.8268	AGA	5	3465	followed	30	1	0	24.7	5	9.9	8.2	f	C/S	NO	NO	NO	tertiary	No	19	110	57.8667	0.41	0.27	0.37	4.75291	normal weight	0	nbw	Normal	caesarian section	-0.4168	0
GDM	6.4	1.5959	LGA		3940	lost	28	4	3	42.8224	5.5	9.6	8.4	m	nvd	NO	NO	NO												nbw		vaginal delivery		1
GDM	3.9	2.1597	LGA		3920	lost	40	5	4	33.1504	5.1	9.1	8.1	f	C/S	NO	NO	NO												nbw		caesarian section		1
GDM	6.1	0.4933	AGA	33	3280	followed	37	4	2	33.7495	5.8	8.5	9.6	m	nvd	YES	NO	NO	Sec&matric	No	25	118	66.3	1.71	1.15	1.52	5.44559	overweight	1	nbw	Overweight & obese	vaginal delivery	1.2167	0
DIP	6.1	1.2029	AGA		3470	lost	34	4	3	35.5999	6.6	12.2	13.1	f	nvd	YES	NO	NO												nbw		vaginal delivery		0
GDM	6.1	1.5367	LGA	118	3620	followed	25	4	0	36.6498	4.9	10.6	9.3	f	C/S	NO	NO	NO	Sec&matric	No	23.4	122.7	73.5667	0.86	1.2	0.16	6.04244	normal weight	0	nbw	Normal	caesarian section	-0.6767	1
DIP	4.6	-0.8527	AGA		2740	lost	31	3	1	42.7186	6.3	8.9	12.1	m	C/S	NO	NO	YES												nbw		caesarian section		0
GDM	4.8	1.3904	LGA		3500	lost	32	4	2	34.1311	5.6	12.3	9.1	m	C/S	NO	NO	NO												nbw		caesarian section		1
GDM	4.8	1.7812	LGA		3550	lost	23	2	0	27.0993	5.4	10.1	10.4	f	C/S	NO	NO	NO												nbw		caesarian section		1
GDM	4	0.1425	AGA		3030	lost	21	2	1	23.1834	5.4	11.1	10.8	f	nvd	NO	NO	NO												nbw		vaginal delivery		0
DIP	7	0.6152	AGA		3220	lost	29	3	1	27.4348	11.2	14.2	16.1	f	nvd	NO	NO	YES												nbw		vaginal delivery		0
GDM	4.8	0.5054	AGA		3175	lost	19	1	0	21.0517	5.4	10.2	8.5	f	nvd	NO	NO	NO												nbw		vaginal delivery		0
GDM	6.4	2.4759	LGA		4250	lost	24	3	1	42.9	5.7	10.6	9.9	f	C/S	NO	NO	NO												macrosomia		caesarian section		1
DIP	5	0.6946	AGA	144	3185	followed	32	5	4	34.5168	7.2	10.9	9.4	m	nvd	YES	YES	YES	primary	No	35.2	121	71.9333	3.32	1.15	3.66	5.90828	obese	1	nbw	Overweight & obese	vaginal delivery	2.6254	0
DIP	5.7	0.5285	AGA	131	3295	followed	20	1	0	29.6665	7.7	12.9	7.7	m	C/S	YES	NO	NO	Sec&matric	No	24.2	126	73.1667	1.1	2	-0.02	6.00958	overweight	1	nbw	Normal	caesarian section	0.5715	0
GDM	5.3	-1.6612	SGA	133	2580	followed	23	1	0	23.833	4.8	7.6	8.2	m	C/S	NO	NO	NO	tertiary	No	14.5	107	67	-2.1	-1.14	-2.05	5.50308	Underweight	0	nbw	Underweight	caesarian section	-0.4388
GDM	5.3	-0.3042	AGA	36	2860	followed	29	7	2	26.9127	5.2	7.4	8.3	f	C/S	NO	NO	NO	Sec&matric	No	14.9	103	68.5667	-2.26	-2.33	-1.02	5.63176	Underweight	0	nbw	Underweight	caesarian section	-1.9558	0
GDM	4.9	-1.2427	AGA	56	1725	followed	21	1	0	34.1837	5.7	8.3	8.1	m	nvd	NO	NO	NO	Sec&matric	No	11.5		60.1667	-3.34			4.94182	Underweight	0	lbw		vaginal delivery	-2.0973	0
GDM	5.7	0.3987	AGA		3240	lost	31	7	5	30.86	4.4	9.1	9.1	m	nvd	YES	NO	YES												nbw		vaginal delivery		0
DIP	4.9	1.2708	AGA		3500	lost	29	2	1	41.5512	7.9	9.6	7.8	f	nvd	NO	NO	NO												nbw		vaginal delivery		0
GDM	5.3	-0.2385	AGA	126	2980	followed	38	5	1	44.581	6.7	11.9	9	m	C/S	YES	YES	NO	Sec&matric	No	18.5	116	74.0333	-0.71	-0.02	-1.09	6.08077	normal weight	0	nbw	Underweight	caesarian section	-0.4715	0
GDM	6.2	-0.1467	AGA	135	3180	followed	29	3	1	35.2508	5.8	7.8	8.6	m	nvd	NO	NO	NO	Sec&matric	Yes	19.8	116	66.1	0.23	0.76	-0.36	5.42916	normal weight	0	nbw	Normal	vaginal delivery	0.3767	0
GDM	4.6	-1.0217	AGA		2490	lost	27	3	2	27.6304	4.9	10.2	8	m	C/S	NO	NO	NO												lbw		caesarian section		0
GDM	5.6	1.2709	AGA	142	3930	followed	36	5	3	28	5.4	6.5	8.4	m	nvd	NO	NO	NO	Sec&matric	Yes	20.5	112	70.4	0.2	-0.46	0.65	5.78234	normal weight	0	nbw	Normal	vaginal delivery	-1.0709	0
GDM	4	-1.1396	AGA	137	2705	followed	25	3	0	35.2043	4.1	10.4	7.9	f	nvd	NO	NO	NO	Sec&matric	No	20.4	115	61.8667	0.68	0.92	0.13	5.08145	normal weight	0	nbw	Normal	vaginal delivery	1.8196	0
GDM	6.2	0.0925	AGA	108	2260	followed	32	3	0	34.9975	6.4	11.2	10.4	m	C/S	YES	NO	YES	Sec&matric	No	20.1	116	68.8667	0.16	0.48	-0.21	5.6564	normal weight	0	lbw	Normal	caesarian section	0.0675	0
GDM	6.3	0.4815	AGA		3275	lost	38	2	1	32.1	5.6	8.7	8.2	m	nvd	NO	NO	NO												nbw		vaginal delivery		0
GDM	5.2	-1.1566	AGA		2550	lost	27	4	2	23.4566	4.8	9.8	8.5	f	nvd	NO	NO	NO												nbw		vaginal delivery		0
DIP	5.6	0.2431	AGA	138	3175	followed	32	3	2	33.7838	5.8	10.5	11.8	m	nvd	YES	NO	NO	tertiary	Yes	38.3	116	71.5667	3.9	0.21		5.87817	obese	1	nbw		vaginal delivery	3.6569	0
GDM	5.6	-0.2478	AGA		3140	lost	27	2	1	33.1213	5.6	11	8.1	m	nvd	NO	NO	NO												nbw		vaginal delivery		0
DIP	6.1	-0.0252	AGA		2965	lost	34	5	4	38.3687	7.5	11.9	9.9	f	C/S	YES	NO	NO												nbw		caesarian section		0
GDM	4	0.6289	AGA	130	2845	followed	33	6	3	27	4.1	9.8	9.8	f	nvd	NO	NO	NO	tertiary	No	18.4	110	73.9333	-0.96	-1.38	-0.09	6.07255	normal weight	0	nbw	Normal	vaginal delivery	-1.5889	0
GDM	5.6	-0.4579	AGA		2955	lost	24	2	1	33.0237	5.6	8.3	6.3	f	nvd	NO	NO	NO												nbw		vaginal delivery		0
DIP	5.1	1.2256	AGA	57	3480	followed	34	4	3	36.5736	6.3	11.3	13.3	f	C/S	YES	NO	YES	primary	No	23		69.0667	1.05			5.67283	overweight	1	nbw		caesarian section	-0.1756	0
GDM	5.2	2.3917	LGA	194	4040	followed	35	3	1	35.4564	5.3	12	7.9	f	C/S	NO	NO	NO	Sec&matric	Yes	16.9	104.3	64.3	-0.94	-1.65	0.21	5.28131	normal weight	0	macrosomia	Normal	caesarian section	-3.3317	1
DIP	7.3	0.7598	AGA		3280	lost	38	2	1	40.17				f	C/S	NO	NO	YES												nbw		caesarian section		0
GDM	5.1	-0.6969	AGA		2965	lost	34	3	2	27.5556	4.6	10.3	10.4	m	nvd	NO	NO	NO												nbw		vaginal delivery		0
GDM	5.7	0.108	AGA		2735	lost	20	1	0	19.2234	6.2	11.3	9.3	m	nvd	YES	NO	NO												nbw		vaginal delivery		0
DIP	5.2	1.1526	AGA	173	3570	followed	35	3	1	37.8072	5.2	12.5	11.1	m	nvd	YES	NO	NO	primary	Yes	17.7	110.5	77.0333	-1.2	-1.33	-0.54	6.32717	Underweight	0	nbw	Normal	vaginal delivery	-2.3526	0
GDM	5.8	1.3142	LGA		3950	lost	26	3	2	35.13	5.5	10	9.2	m	nvd	NO	NO	NO												nbw		vaginal delivery		1
DIP	5.4	-0.5192	AGA		2870	lost	22	2	0	24.9108	5.6	11.4	12.5	m	C/S	YES	NO	NO												nbw		caesarian section		0
GDM	5.7	3.9053	LGA		5240	lost	25	2	1	32.3884	6.6	11.8	10.4	m	C/S	YES	NO	NO												macrosomia		caesarian section		1
GDM	6.9	0.41	AGA	196	3425	followed	26	7	0	32.0461	5.2	7.5	8.4	f	C/S	NO	NO	NO	Sec&matric	No	26.1	120	78.7	1.27	0.15	1.68	6.46407	overweight	1	nbw	Overweight & obese	caesarian section	0.86	0
GDM	5.3	0.7598	AGA	97	3280	followed	29	3	2	44.2209	5.7	11.1	8.6	f	nvd	NO	NO	NO	Sec&matric	Yes	24.2	113	81.3	0.58	-1.43	2.03	6.67762	normal weight	0	nbw	Overweight & obese	vaginal delivery	-0.1798	0
DIP	5.7	2.9254	LGA	8	4515	followed	35	4	3	40.8	6.2	12	13	m	nvd	YES	NO	NO	Sec&matric	No	20	110	65	0.37	-0.34	0.79	5.33881	normal weight	0	macrosomia	Normal	vaginal delivery	-2.5554	1
DIP	6.1	3.5476	LGA		4735	lost	29	2	1	33.9125				f	C/S	NO	NO	YES												macrosomia		caesarian section		1
DIP	7	1.9179	LGA		3800	lost	28	3	2	41.3				f	C/S	NO	NO	YES												nbw		caesarian section		1
DIP	5.2	1.0756	AGA		3535	lost	20	2	1		7.9			m	C/S	NO	NO	YES												nbw		caesarian section		0
GDM	6	1.7788	LGA	210	4030	followed	19	2	1	22.719	4.8	8.1	8.8	m	C/S	NO	NO	NO	Sec&matric	Yes	22.6	120.5	72.8333	0.7	0.97	0.18	5.9822	normal weight	0	macrosomia	Normal	caesarian section	-1.0788	1
DIP	5.1	-0.8639	AGA		2900	lost	29	3	0	26.3465	5.6	10.8	11.3	m	C/S	NO	NO	NO												nbw		caesarian section		0
DIP	4.3	1.0756	AGA		3535	lost	24	2	1		9.3			m	nvd	NO	NO	YES												nbw		vaginal delivery		0
DIP	7.1	2.4668	LGA		4080	lost	29	3	1		11.2	18.6	17.3	f	C/S	NO	NO	YES												macrosomia		caesarian section		1
DIP	7.8	1.3907	LGA	217	3300	followed	40	3	2	33.305	7.2	13.2	12	m	nvd	YES	NO	YES	primary	No	24.4	121.2	77.2	0.93	0.68	0.74	6.34086	normal weight	0	nbw	Normal	vaginal delivery	-0.4607	1
GDM	5.6	-0.0503	AGA	216	2780	followed	31	3	2	23.8936	4.7	8.7	7.9	f	nvd	NO	NO	NO	tertiary	No	18.4	112.1	70.8667	-0.75	-0.67	-0.52	5.82067	normal weight	0	nbw	Normal	vaginal delivery	-0.6997	0
GDM	5.3	-1.7973	SGA		2310	lost	39	3	2	26.47	4.8	10.6	9.2	f	nvd	NO	NO	NO												lbw		vaginal delivery
GDM	6.2	1.5129	LGA		3900	lost	28	3	2		5.6	10.8	9.8	m	C/S	NO	NO	NO												nbw		caesarian section		1
GDM	6.6	0.6451	AGA		3345	lost	35	2	1	36.0648	5.2	11.7	8.7	m	nvd	NO	NO	NO												nbw		vaginal delivery		0
GDM	5.1	0.8805	AGA		3610	lost	29	2	1	29.2969	5.9	10.5	8.3	m	nvd	NO	NO	NO												nbw		vaginal delivery		0
GDM	5.8	0.9256	AGA		3350	lost	30	3	2		5.2	9.9	9.3	f	nvd	NO	NO	NO												nbw		vaginal delivery		0
GDM	4.3	0.4191	AGA	52	3140	followed	28	1	0	23.0469	4.8	7.6	8.1	f	nvd	NO	NO	NO	Sec&matric	No	17.7	113.5	65.6667	-0.68	0.16	-1.29	5.39357	normal weight	0	nbw	Underweight	vaginal delivery	-1.0991	0
GDM	4.1	0.0447	AGA	121	2709	followed	25	2	1	22.2222	6.9	8.5	7.4	m	nvd	NO	NO	NO	Sec&matric	Yes	15.9	108	60.9333	-1	-0.4	-1.2	5.00479	Underweight	0	nbw	Underweight	vaginal delivery	-1.0447	0
GDM	6.8	2.4668	LGA	59	4080	followed	26	2	1	42.1875	5.6	10.5	8.8	f	C/S	NO	NO	NO	Sec&matric	Yes	23	115	69.8333	0.99	0.03	1.41	5.7358	normal weight	0	macrosomia	Overweight & obese	caesarian section	-1.4768	1
GDM	6	1.3425	LGA	68	3350	followed	35	4	1	43.9798	4.6	9.2	9.1	f	C/S	NO	NO	NO	Sec&matric	No	25		65.5333	1.9			5.38261	overweight	1	nbw		caesarian section	0.5575	1
DIP	6.4	-2.0345	SGA		2050	lost	25	1	0		6.1	8.7	13.9	f	C/S	NO	NO	NO												lbw		caesarian section
GDM	5.4	0.6878	AGA	53	3250	followed	34	1	0	35.5556	6.1	11.3	10.4	f	C/S	NO	NO	NO	Sec&matric	Yes	17.6	110.5	66.4667	-0.78	-0.56	-0.69	5.45927	normal weight	0	nbw	Normal	caesarian section	-1.4678	0
GDM	6.2	-0.0092	AGA	136	3235	followed	27	2	1	22.7732	6.4	10.6	10.9	m	nvd	NO	NO	NO	Sec&matric	No	13.5	107	65.4333	-2.57	-0.99	-2.95	5.3744	Underweight	0	nbw	Underweight	vaginal delivery	-2.5608	0
DIP	5.9	1.3802	LGA		3295	lost	34	4	3	38.9468				m	C/S	NO	NO	YES												nbw		caesarian section		1
GDM	5.2	0.93	AGA		3645	lost	22	2	1	22.4813	4.9	9	8	f	nvd	NO	NO	NO												nbw		vaginal delivery		0
GDM	5.8	0.7203	AGA		3540	lost	34	2	1	27.58	4.7	5.4	8.7	m	C/S	NO	NO	NO												nbw		caesarian section		0
DIP	5.6	3.5518	LGA		4910	lost	26	3	2	46.8038	7.2	11.5	10.4	f	C/S	YES	NO	NO												macrosomia		caesarian section		1
GDM	5.4	1.1344	AGA	147	3440	followed	43	2	1	35.25	5	9	8.6	f	C/S	NO	NO	NO	Sec&matric	Yes	21	114	61.7333	0.91	0.72	0.66	5.0705	normal weight	0	nbw	Normal	caesarian section	-0.2244	0
DIP	5.3	-1.5401	SGA		2465	lost	36	5	1	37.8				m	C/S	YES	NO	YES												lbw		caesarian section
GDM	5.3	0.3321	AGA		3520	lost	35	3	2	32.4675	6.1	10	7.3	m	C/S	NO	NO	NO												nbw		caesarian section		0
DIP	5.9	1.6875	LGA		3690	lost	38	7	3	40.0577				f	C/S	NO	NO	YES												nbw		caesarian section		1
GDM	5.7	0.1705	AGA		3145	lost	34	3	2	29.6158	6.4	11.7	9.2	m	nvd	NO	NO	NO												nbw		vaginal delivery		0
DIP	6.6	-0.1127	AGA		3030	lost	35	2	1	35.5114	7.5			m	C/S	NO	NO	YES												nbw		caesarian section		0
DIP	5.8	2.8357	LGA	149	4095	followed	29	4	3	40.1219				f	nvd	YES	NO	YES	Sec&matric	No	12	110	68.7667	-3.94	-0.9		5.64819	Underweight	0	macrosomia		vaginal delivery	-6.7757	1
GDM	6.2	-0.684	AGA		2970	lost	24	2	1	31.6337	5.7	7.8	8	m	nvd	NO	NO	NO												nbw		vaginal delivery		0
GDM	6.2	0.7478	AGA		3275	lost	23	2	1		6.6	11.1	9.8	f	nvd	YES	NO	YES												nbw		vaginal delivery		0
DIP	6	2.9733	LGA	152	4175	followed	40	5	3	29.9	8.8			f	C/S	NO	NO	NO	Sec&matric	No	25.1	119	66.7333	1.84	1.2	1.64	5.48118	overweight	1	macrosomia	Overweight & obese	caesarian section	-1.1333	1
GDM	7	0.6335	AGA	47	3340	followed	31	3	2	42.2222	6.2	10.9	6.2	m	nvd	YES	NO	YES	Sec&matric	Yes	19.6	117	66.8	0.12	0.89	-0.65	5.48665	normal weight	0	nbw	Normal	vaginal delivery	-0.5135	0
DIP	9.6	3.151	LGA	189	4475	followed	30	3	2	34.3364	11.5			f	C/S	NO	NO	YES	tertiary	No	18.7	115.5	73.1667	-0.78	-0.21	-1.07	6.00958	normal weight	0	macrosomia	Underweight	caesarian section	-3.931	1
GDM	5.9	1.1229	AGA		3435	lost	26	3	2	32.6608	5.4	6.6	8.8	f	nvd	NO	NO	NO												nbw		vaginal delivery		0
GDM		1.2492	AGA		3920	lost	37	2	1	24.9199	5.6	9.9	9.4	m	C/S	NO	NO	NO												nbw		caesarian section		0
GDM	6	1.7001	LGA		3650	lost	26	2	1	47.6299	5.7	12.3	9.8	m	C/S	NO	NO	NO												nbw		caesarian section		1
GDM	4.4	0.6275	AGA		3500	lost	27	2	1		5.1	7.6	8.6	m	C/S	NO	NO	NO												nbw		caesarian section		0
DIP	6.3	0.8742	AGA		3445	lost	23	3	1		7.3			m	nvd	NO	NO	YES												nbw		vaginal delivery		0
GDM	5.6	0.2708	AGA		3235	lost	23	2	1		5.8	10.3	9.3	f	nvd	NO	NO	NO												nbw		vaginal delivery		0
GDM	4.7	-0.2133	AGA		2990	lost	39	3	2		5.9	10.7	8.9	m	nvd	NO	NO	NO												nbw		vaginal delivery		0
DIP	6.9	1.3716	LGA		3545	lost	39	3	1	22.6562	6.1	13.8	13.5	f	C/S	YES	NO	NO												nbw		caesarian section		1
DIP	5.1	1.8781	LGA	187	4080	followed	37	3	2	31.9559	6.1	10.9	11.1	m	nvd	NO	NO	NO	Sec&matric	Yes	23	117	72.4333	0.83	0.32	0.89	5.94935	normal weight	0	macrosomia	Normal	vaginal delivery	-1.0481	1
GDM	5	0.4513	AGA	14	3425	followed	35	1	0	30.8185	5.8	7.1	7.5	m	C/S	NO	NO	NO	Sec&matric	Yes	22	117	65.9	0.93	0.99	0.52	5.41273	normal weight	0	nbw	Normal	caesarian section	0.4787	0
GDM	5.7	0.9021	AGA	73	3340	followed	30	4	0	48.4375	5.4	9.9	9.1	f	C/S	NO	NO	NO	tertiary	Yes	24.5	113	68.1333	1.57	-0.21	2.4	5.59617	overweight	1	nbw	Overweight & obese	caesarian section	0.6679	0
DIP	5.2	3.1823	LGA		3840	lost	33	5	4		5.7	13.9	13.3	f	C/S	YES	NO	NO												nbw		caesarian section		1
DIP	5.4	0.6042	AGA		3490	lost	30	4	2	25	6.7	10.5	12.8	m	nvd	NO	NO	NO												nbw		vaginal delivery		0
DIP	8.3	2.1846	LGA		4080	lost	31	3	1	33.126				m	C/S	NO	NO	YES												macrosomia		caesarian section		1
DIP	7.4	0.8934	AGA		3760	lost	22	4	3	26.079	7.1	12.8	11.5	m	nvd	NO	NO	YES												nbw		vaginal delivery		0
GDM	4.8	0.9957	AGA		3380	lost	26	4	1	26.2336	5.1	8.5	8.2	f	nvd	NO	NO	NO												nbw		vaginal delivery		0
GDM	5.3	0.3868	AGA		3235	lost	28	2	1	25.8065	5.7	11.1	10.8	m	nvd	YES	NO	NO												nbw		vaginal delivery		0
GDM	4.7	0.5168	AGA	177	3290	followed	34	5	2	37	4.9	9.9	8.2	m	C/S	NO	NO	NO	Sec&matric	Yes	17.3	108	66.5667	-0.74	-0.9	-0.28	5.46749	normal weight	0	nbw	Normal	caesarian section	-1.2568	0
GDM	6.2	0.8742	AGA	49	3445	followed	35	3	2	43.8195	5.4	9.2	9.6	m	nvd	NO	NO	NO	Sec&matric	Yes	18.8	118	67.1	-0.19	1.06	-1.3	5.51129	normal weight	0	nbw	Underweight	vaginal delivery	-1.0642	0
DIP	6.2	0.6725	AGA		3065	lost	36	2	1		5.5	10.1	12.2	f	nvd	YES	NO	NO												nbw		vaginal delivery		0
GDM	5.1	0.8033	AGA		3455	lost	33	5	3	32.44	5.6	8.3	7.9	f	nvd	NO	NO	NO												nbw		vaginal delivery		0
GDM	5.1	-0.9407	AGA		2870	lost	33	4	3	42.6	4.4	8.1	8.2	m	C/S	NO	NO	NO												nbw		caesarian section		0
GDM	5.8	0.0527	AGA		2995	lost	44	7	6		6.3	10.6	7.7	f	nvd	NO	NO	NO												nbw		vaginal delivery		0
DIP	6.8	0.2765	AGA		2805	lost	34	8	5		8			m	nvd	NO	NO	YES												nbw		vaginal delivery		0
GDM	4.5	0.9978	AGA		3500	lost	35	4	2	32.4444	6	13	10.5	m	nvd	YES	NO	NO												nbw		vaginal delivery		0
DIP	6.7	0.1425	AGA	160	3030	followed	32	4	2	29.2421	10.8			f	nvd	NO	NO	YES	Sec&matric	Yes	18.5	112	66.0667	-0.37	-0.2	-0.41	5.42642	normal weight	0	nbw	Normal	vaginal delivery	-0.5125	0
GDM	5.7	2.1016	LGA	90	4195	followed	33	3	2	34.6746	5.1	10.9	9.1	f	nvd	NO	NO	NO	Sec&matric	Yes	19.3	106	64.3	0.08	-1.28	1.33	5.28131	normal weight	0	macrosomia	Overweight & obese	vaginal delivery	-2.0216	1
GDM	5.1	-0.0644	AGA	15	2950	followed	38	3	2	36.6285	6.1	13	10.8	f	nvd	YES	NO	YES	Sec&matric	Yes	26.8	119	57.1	2.96	2.35	2.38	4.68994	obese	1	nbw	Overweight & obese	vaginal delivery	3.0244	0
GDM	6.2	0.3321	AGA	19	3520	followed	31	3	2	32.6608	5	6.2	10	m	nvd	NO	NO	NO	Sec&matric	Yes	35	120	81.2667	2.71	0.09	3.39	6.67488	obese	1	nbw	Overweight & obese	vaginal delivery	2.3779	0
DIP	6.1	-0.2259	AGA	106	2985	followed	34	4	3	34.626	5.9	12.5	12.6	m	C/S	YES	NO	YES	Sec&matric	No	19.2	102	64.2	0.14	-1.9	1.78	5.2731	normal weight	0	nbw	Overweight & obese	caesarian section	0.3659	0
GDM	6.8	-0.0239	AGA	129	2790	followed	32	3	2	42.3	5.9	11.3	9	f	nvd	YES	NO	NO	Sec&matric	No	20.1	113	66.8	0.21	-0.07	0.35	5.48665	normal weight	0	nbw	Normal	vaginal delivery	0.2339	0
DIP	7	1.8403	LGA		3900	lost	22	1	0	29.6495	11.1			m	C/S	YES	YES	YES												nbw		caesarian section		1
DIP	5.1	1.2071	AGA		3595	lost	31	3	2	33.2479	7.4	16	14.9	m	C/S	NO	NO	YES												nbw		caesarian section		0
GDM	5	0.6022	AGA		3145	lost	31	2	1	30.8329	5.2	9.3	10.5	m	C/S	YES	NO	NO												nbw		caesarian section		0
DIP	5.7	1.315	LGA	176	2800	followed	31	3	2	32.4547				m	C/S	YES	NO	YES	Sec&matric	Yes	18.2	111	73.0333	-0.77	-0.9	-0.33	5.99863	normal weight	0	nbw	Normal	caesarian section	-2.085	1
GDM	5.5	-0.2766	AGA		2965	lost	31	4	3		6.2	14	10.9	m	nvd	YES	NO	NO												nbw		vaginal delivery		0
DIP	4.9	2.6759	LGA	200	4360	followed	30	1	0	40.8763	6.4	11.2	11.1	m	C/S	NO	NO	NO	tertiary	Yes	25.5	116.6	70.7	1.56	0.41	1.83	5.80698	overweight	1	macrosomia	Overweight & obese	caesarian section	-1.1159	1
GDM	5	0.2839	AGA		3500	lost	30	2	1		4.9	8.7	8	m	nvd	NO	NO	NO												nbw		vaginal delivery		0
GDM	6.2	0.8785	AGA		3330	lost	25	1	0	35.4367	6.1	10.6	7.5	f	C/S	YES	NO	NO												nbw		caesarian section		0
DIP	6.2	1.7004	LGA		3830	lost	31	3	1	28.8044	7.2	12.7	15.5	m	C/S	YES	NO	NO												nbw		caesarian section		1
GDM	5.3	0.1017	AGA		3280	lost	31	1	0	40.1639	5.6	9.9	9.8	m	C/S	NO	NO	NO												nbw		caesarian section		0
GDM	6.5	0.3749	AGA		3230	lost	31	2	1	36.8084	6.5	13.6	8.3	m	C/S	YES	YES	NO												nbw		caesarian section		0
GDM	6.2	2.5963	LGA		4460	lost	32	3	2	37.3333	6.2	11	10.1	f	C/S	NO	NO	NO												macrosomia		caesarian section		1
GDM	5	-1.9021	SGA	105	2625	followed	31	1	0	48.2	7.1	4.9	5.4	m	nvd	NO	NO	NO	Sec&matric	No	17.5	104	61.2667	-0.32	-1.2	0.6	5.03217	normal weight	0	nbw	Normal	vaginal delivery	1.5821
GDM	4.32	0.8903	AGA		3335	lost	36	2	1	25.76	5.5	10.3	8.4	f	nvd	YES	NO	NO												nbw		vaginal delivery		0
GDM	5	0.4222	AGA	155	3430	followed	30	3	1	22.0711	4.6	9.3	9.2	f	C/S	YES	NO	NO	Sec&matric	No	20.1	114.5	72.4667	-0.19	-0.34	0.02	5.95209	normal weight	0	nbw	Normal	caesarian section	-0.6122	0
GDM	5.8	0.4224	AGA		3250	lost	30	2	1	60.8544	6.3	9.5	7.1	m	C/S	NO	NO	NO												nbw		caesarian section		0
GDM	4.9	0.068	AGA		3103	lost	38	8	4	35.5	4.8	10.7	9	m	nvd	NO	NO	NO												nbw		vaginal delivery		0
GDM	6.3	1.5261	LGA	167	3745	followed	30	3	1	42.4611	6.7	12.2	9.5	m	C/S	NO	NO	NO	Sec&matric	Yes	25.5	118.5	76.6667	1.22	0.22	1.49	6.29706	overweight	1	nbw	Overweight & obese	caesarian section	-0.3061	1
GDM	6.4	1.619	LGA	209	3790	followed	30	5	1	32.4062	5.5	10.9	9.2	m	C/S	YES	YES	NO	Sec&matric	Yes	17.5	113	72.9	-1.04	-0.5	-1.13	5.98768	Underweight	0	nbw	Underweight	caesarian section	-2.659	1
GDM	5.7	1.1384	AGA	29	3600	followed	30	4	1	40.9891	5.7	9.2	9.9	f	C/S	NO	NO	NO	Sec&matric	Yes	16	118	60.3	-1.04	1.7	-3.49	4.95277	Underweight	0	nbw	Underweight	caesarian section	-2.1784	0
GDM	5.7	0.6253	AGA	125	3155	followed	30	2	1	26.1752	5.9	10.3	7.4	m	nvd	NO	NO	NO	tertiary	Yes	21.4	113	73.8	0.29	-0.58	0.85	6.0616	normal weight	0	nbw	Normal	vaginal delivery	-0.3353	0
GDM	6.6	0.5177	AGA	205	3180	followed	29	6	3	40.9891	5.7	8	5.4	f	C/S	YES	YES	NO	Sec&matric	No	20.8	119.2	72.4333	0.07	0.61	-0.53	5.94935	normal weight	0	nbw	Normal	caesarian section	-0.4477	0
GDM	5.1	0.6275	AGA		3500	lost	31	3	1	26.5	4.8	9.7	8.2	m	nvd	NO	NO	NO												nbw		vaginal delivery		0
DIP	6.6	1.9931	LGA	26	3600	followed	31	5	4	41.8	7.2			m	C/S	NO	NO	NO	Sec&matric	Yes	27.9	108	56.2333	2.94	0.13	4.36	4.61875	obese	1	nbw	Overweight & obese	caesarian section	0.9469	1
GDM	4.4	-0.5449	AGA	195	2860	followed	31	1	0	33.8021	5.8	9.5	7.8	m	C/S	YES	NO	NO	Sec&matric	No	19.1	114.3	69.0667	-0.2	0.12	-0.43	5.67283	normal weight	0	nbw	Normal	caesarian section	0.3449	0
DIP	5.1	1.4279	LGA		3730	lost	39	3	2		4.9	10.5	11.1	f	C/S	NO	NO	NO												nbw		caesarian section		1
DIP	5.1	1.1344	AGA		3440	lost	29	2	1	36.1604	6.1	12.2	11	f	C/S	NO	NO	NO												nbw		caesarian section		0
DIP	6.3	1.0976	AGA		3545	lost	34	4	3	29.34	7.7	15.1	13.7	m	nvd	YES	NO	YES												nbw		vaginal delivery		0
GDM	6.6	0.6504	AGA		2230	lost	28	3	0	26.2985	5.4	10.1	8.4	m	nvd	NO	NO	NO												lbw		vaginal delivery		0
GDM	5.7	-1.8874	SGA	79	2275	followed	28	3	1	27.8159	4.4	11.2	6.2	f	nvd	YES	NO	NO	tertiary	Yes	24.4	118	64.3	1.82	1.27	1.54	5.28131	overweight	1	lbw	Overweight & obese	vaginal delivery	3.7074
DIP	4.8	0.6491	AGA		3390	lost	38	6	6	32.0073	5.3	12.4	11.4	f	nvd	NO	NO	NO												nbw		vaginal delivery		0
GDM	5.8	-0.0714	AGA	28	3210	followed	28	2	1	22.8262	7.5	8.8	6.1	m	nvd	NO	NO	NO	Sec&matric	Yes	17.3	106	55.9667	-0.08	-0.27	0.09	4.59685	normal weight	0	nbw	Normal	vaginal delivery	-0.0086	0
GDM	6.2	1.0423	AGA		3520	lost	29	3	1	51.5234	5.6	8.1	8.8	m	C/S	NO	NO	NO												nbw		caesarian section		0
GDM	6.5	0.8133	AGA	204	2920	followed	34	6	5	24.341	4.8	12.6	8.4	f	nvd	YES	NO	NO	Sec&matric	No	19.7	112	74.3	-0.46	-1.02	0.27	6.10267	normal weight	0	nbw	Normal	vaginal delivery	-1.2733	0
GDM	7	-0.0382	AGA	193	2960	followed	27	1	0	35.3386	5	9.2	9.3	f	nvd	NO	NO	NO	Sec&matric	No	36.2	124.3	73.7333	3.9	1.51	4.19	6.05613	obese	1	nbw	Overweight & obese	vaginal delivery	3.9382	0
DIP	4.5	1.4425	LGA		3705	lost	32	2	1	26.9896				m	nvd	NO	NO	YES												nbw		vaginal delivery		1
GDM	5.7	0.3694	AGA		3120	lost	28	2	1	25.721	5.7	10.6	7	f	nvd	YES	NO	NO												nbw		vaginal delivery		0
GDM	4.1	1.6395	LGA		3800	lost	31	2	0	38.4	5.6	12.5	9.2	m	C/S	YES	NO	NO												nbw		caesarian section		1
GDM	4.4	2.3442	LGA	84	4015	followed	28	3	2	32.7694	6.5	9.4	8.3	f	C/S	YES	NO	NO	Sec&matric	No	19.5	110	66.2333	0.02	-0.64	0.62	5.44011	normal weight	0	macrosomia	Normal	caesarian section	-2.3242	1
GDM	5.9	1.6957	LGA		3510	lost	27	2	1		5.4	10.5	8.8	f	nvd	NO	NO	NO												nbw		vaginal delivery		1
GDM	6	1.0645	AGA		3530	lost	27	5	3		5.6	8.4	7.7	m	C/S	YES	NO	NO												nbw		caesarian section		0
DIP	6.3	0.5299	AGA		2690	lost	38	5	4		6.6	12	16.3	m	C/S	YES	NO	NO												nbw		caesarian section		0
DIP	6.2	1.5367	LGA		3620	lost	27	2	1	34.5168	7.5			f	C/S	YES	NO	NO												nbw		caesarian section		1
GDM	6.6	1.3897	LGA	175	3680	followed	27	3	1	44.2739	6.4	11	7.4	m	C/S	NO	NO	NO	Sec&matric	Yes	30.5	117	76.6333	2.25	-0.06	2.93	6.29432	obese	1	nbw	Overweight & obese	caesarian section	0.8603	1
DIP	6.1	-0.3389	AGA	153	2005	followed	26	4	3	33.5635	7	13.6	9.2	f	C/S	YES	YES	NO	Sec&matric	No	28.2	123.3	77.2667	1.9	0.94	1.92	6.34634	overweight	1	lbw	Overweight & obese	caesarian section	2.2389	0
GDM	6	-0.0341	AGA		3225	lost	26	2	1	28.0689	4.1	10.7	8.5	m	nvd	NO	NO	NO												nbw		vaginal delivery		0
GDM	5.6	1.8766	LGA		3780	lost	25	2	1		4.9	10.4	8.9	f	C/S	NO	NO	NO												nbw		caesarian section		1
GDM	5	0.5422	AGA		3190	lost	31	3	2	34.3679	4.8	8.2	8	f	C/S	NO	NO	NO												nbw		caesarian section		0
DIP	6.8	2.4979	LGA	27	4255	followed	27	1	0	37.18	7.3	11.3	6.8	m	C/S	NO	NO	YES	Sec&matric	No	23.5	106	56.9333	1.86	-0.39	2.99	4.67625	overweight	1	macrosomia	Overweight & obese	caesarian section	-0.6379	1
DIP	6.4	0.7696	AGA		3105	lost	28	2	1	46.6	8.2			f	nvd	YES	YES	YES												nbw		vaginal delivery		0
GDM	4.5	1.5367	LGA		3620	lost	32	3	1	39.951	4.6	10	8.3	f	C/S	NO	NO	NO												nbw		caesarian section		1
DIP	6.5	0.6878	AGA	87	3250	followed	27	3	1	35.2508	6.4	12.8	12.2	f	C/S	NO	NO	NO	Sec&matric	Yes	38.1	122.5	68.1333	4.94	1.77		5.59617	obese	1	nbw		caesarian section	4.2522	0
DIP	6.2	0.0115	AGA		3080	lost	26	3	1		5.5	8.8	11.9	m	C/S	YES	NO	NO												nbw		caesarian section		0
GDM	4.8	-1.6138	SGA	203	2250	followed	36	7	6	41.381	4.3	7.5	8.2	m	C/S	NO	NO	NO	Sec&matric	No	22.4	119	75.4667	0.49	0.43	0.32	6.19849	normal weight	0	lbw	Normal	caesarian section	2.1038
GDM	6.2	3.0477	LGA		4580	lost	25	1	0	42.3106	5.9	10.4	7.5	f	C/S	YES	NO	YES												macrosomia		caesarian section		1
GDM	6.2	0.0308	AGA		2480	lost	27	4	3		6.3	10.6	5.4	m	C/S	NO	NO	NO												lbw		caesarian section		0
GDM	7.2	2.1399	LGA		3910	lost	22	1	0		5.6	10.7	10.7	f	nvd	NO	NO	YES												nbw		vaginal delivery		1
GDM	4.3	-0.2563	AGA		3030	lost	25	1	0	24.8358	5.1	8.7	9.4	f	C/S	NO	NO	NO												nbw		caesarian section		0
GDM	4.9	-0.0256	AGA		3065	lost	25	1	0	38.0196	4.6	11.7	8.8	m	C/S	NO	NO	NO												nbw		caesarian section		0
DIP	4.6	2.5586	LGA		4450	lost	33	3	2	38.8	7	13.6	10.5	m	C/S	YES	YES	NO												macrosomia		caesarian section		1
GDM	5.5	0.7915	AGA	46	3450	followed	25	1	0	43.7	5.7	9.5	8.5	f	nvd	YES	NO	NO	Sec&matric	No	26.6	111	60.4667	2.64	0.17	3.66	4.96646	obese	1	nbw	Overweight & obese	vaginal delivery	1.8485	0
GDM	5.8	1.384	LGA		3710	lost	37	3	1	25	4	9.4	10.6	f	C/S	NO	NO	NO												nbw		caesarian section		1
GDM	5.3	1.0601	AGA		3690	lost	25	3	2	34.4132	6.6	107	7.6	m	nvd	NO	NO	NO												nbw		vaginal delivery		0
GDM	5.9	-0.6219	AGA	101	2830	followed	25	1	0	23.62	4.2	8.2	9.3	m	nvd	YES	NO	NO	Sec&matric	No	19.9	111	62.9667	0.46	0.08	0.58	5.1718	normal weight	0	nbw	Normal	vaginal delivery	1.0819	0
GDM	6	-1.0056	AGA		2680	lost	38	2	0		5.2	8.8	8.5	m	nvd	NO	NO	NO												nbw		vaginal delivery		0
DIP	5.7	1.2846	LGA		3250	lost	28	3	1	46.0937	8.9	16.7	12.2	m	C/S	NO	NO	YES												nbw		caesarian section		1
DIP	5.7	2.0152	LGA		3990	lost	24	2	1	33.3	7	10.4	9.8	m	C/S	NO	NO	NO												nbw		caesarian section		1
GDM	6.6	0.1948	AGA	219	3155	followed	23	1	0	35.0765	5.9	10.8	4.9	m	nvd	YES	NO	NO	Sec&matric	Yes	20.2	119.2	79.3	-0.4	0.11	-0.75	6.51335	normal weight	0	nbw	Normal	vaginal delivery	-0.5948	0
GDM	4.9	0.3751	AGA	171	2945	followed	27	1	0	27.1	4.9	10.7	8.5	f	nvd	NO	NO	YES	Sec&matric	Yes	18.5	108	66.1	-0.37	-1.05	0.44	5.42916	normal weight	0	nbw	Normal	vaginal delivery	-0.7451	0
GDM	5.9	0.082	AGA	82	3160	followed	24	1	0	25.711	4.5	8.8	7.9	f	nvd	NO	NO	NO	Sec&matric	Yes	18.1	112	62.9667	-0.31	0.15	-0.68	5.1718	normal weight	0	nbw	Normal	vaginal delivery	-0.392	0
GDM	6	1.0884	AGA		3420	lost	24	2	1		5.1	9.9	9.4	f	C/S	YES	NO	NO												nbw		caesarian section		0
GDM	6	0.4438	AGA	166	3150	followed	23	2	1	32.0073	6.3	10.5	6.7	f	C/S	NO	NO	NO	Sec&matric	Yes	17	113.3	75.1333	-1.67	-0.83	-1.81	6.17112	Underweight	0	nbw	Underweight	caesarian section	-2.1138	0
DIP	7.8	1.2708	AGA		3500	lost	27	5	3	31.2092	9.6	10.1	6.7	f	nvd	YES	NO	NO												nbw		vaginal delivery		0
GDM	4.6	-0.2328	AGA	128	3170	followed	24	2	1	25.9107	5.2	8.7	7.9	f	nvd	NO	NO	NO	Sec&matric	Yes	17.5	109	61.0667	-0.44	-0.28	-0.43	5.01574	normal weight	0	nbw	Normal	vaginal delivery	-0.2072	0
DIP	6.6	-0.3993	AGA		2825	lost	42	6	5	27.2932	5.7	13.1	13.2	f	nvd	NO	NO	NO												nbw		vaginal delivery		0
GDM	6.2	2.9371	LGA	109	4345	followed	26	1	0	45.7	6.2	10.8	8.8	f	C/S	YES	NO	NO	Sec&matric	Yes	20.5	110	67.4	0.32	-0.76	1.16	5.53593	normal weight	0	macrosomia	Overweight & obese	caesarian section	-2.6171	1
DIP	6.5	-1.7584	SGA	143	2325	followed	27	6	2	58.1886	7.4			f	nvd	YES	NO	YES	Sec&matric	Yes	15.1	100	68.6667	-2.16	-2.96	-0.14	5.63997	Underweight	0	lbw	Normal	vaginal delivery	-0.4016
GDM	4.5	-0.3532	AGA		2000	lost	24	1	0		5.4	10.2	10.1	f	C/S	NO	NO	NO												lbw		caesarian section		0
DIP	4.6	0.8074	AGA	170	3300	followed	23	1	0	38.1639	8.7	11.1	10.1	f	nvd	YES	NO	NO	Sec&matric	Yes	19	118.3	76.1667	-0.87	0.06	-1.5	6.25599	normal weight	0	nbw	Underweight	vaginal delivery	-1.6774	0
DIP	4.8	1.0534	AGA	1	3525	followed	22	1	0	26.9896	6	11.5	11.6	m	C/S	NO	NO	NO	Sec&matric	No	19.7		68.1	0.07			5.59343	normal weight	0	nbw		caesarian section	-0.9834	0
GDM	5.5	-0.9317	AGA		1850	lost	39	5	2	36.4525	5.4	8.3	8	m	C/S	YES	NO	NO												lbw		caesarian section		0
DIP	5.2	-0.3313	AGA		2850	lost	25	1	0	23.0469	9.8			f	nvd	NO	NO	YES												nbw		vaginal delivery		0
GDM	5.4	0.4464	AGA	146	3440	followed	22	1	0	24.2215	6.2	11.3	9.3	f	C/S				tertiary	Yes	20	115	69.3667	-0.01	0.08	-0.12	5.69747	normal weight	0	nbw	Normal	caesarian section	-0.4564	0
GDM	5.9	-0.3243	AGA		3110	lost	22	2	0	36.06	5.8	7.7	6.5	m	nvd	NO	NO	NO												nbw		vaginal delivery		0
GDM	6.9	-0.3784	AGA	75	2925	followed	23	1	0	28.7619	6.2	9.7	9	m	C/S	NO	NO	NO	Sec&matric	No	14.3	100	69.1	-2.34	-2.73	-0.66	5.67556	Underweight	0	nbw	Normal	caesarian section	-1.9616	0
GDM	8	1.5255	LGA		3225	lost	24	3	2	25.1	6.1	8.4	7.1	f	nvd	NO	NO	NO												nbw		vaginal delivery		1
GDM	7	-1.0468	AGA		2590	lost	38	4	2	25.6	6.5	9.4	7.7	f	nvd	YES	NO	NO												nbw		vaginal delivery		0
GDM	5.7	0.4631	AGA	20	3430	followed	21	1	0	27.1203	4.4	8.9	8.6	m	nvd	NO	NO	NO	Sec&matric	Yes	21	114	61.3	0.93	0.89	0.59	5.03491	normal weight	0	nbw	Normal	vaginal delivery	0.4669	0
GDM	5.6	1.2058	AGA		3290	lost	22	1	0	30.0433	5.8	8.7	8.2	f		NO	NO	NO												nbw				0
GDM	7.9	1.6395	LGA		3800	lost	20	2	1	36.9822	5.7	11.6	8.3	m	nvd	NO	NO	NO												nbw		vaginal delivery		1
DIP	6.8	2.4668	LGA		4080	lost	20	2	1	29.7339	12	15.4	16.2	f	C/S	NO	NO	YES												macrosomia		caesarian section		1
GDM	5.7	-0.0722	AGA	9	3100	followed	28	1	0	28.5	5.4	9.2	9.3	f	nvd	NO	NO	NO	Sec&matric	Yes	21	116	60.6	0.95	1.22	0.31	4.97741	normal weight	0	nbw	Normal	vaginal delivery	1.0222	0
GDM	5.6	1.0645	AGA		3530	lost	22	1	0	30.8594	5.3	10.6	8.2	m	C/S	NO	NO	NO												nbw		caesarian section		0
GDM	4.9	-1.1314	AGA		2795	lost	28	2	0	32.8392	4.5	9.4	8.3	m	C/S	NO	NO	NO												nbw		caesarian section		0
DIP	5.3	0.7029	AGA		3370	lost	20	2	1	28.0445	5	12.8	11.9	m	C/S	NO	NO	NO												nbw		caesarian section		0
DIP	5.5	1.3493	LGA	186	3535	followed	20	1	0	31.6404	6	11.5	11.5	f	nvd	NO	NO	YES	Sec&matric	Yes	23.3	122	72.7333	0.88	1.15	0.25	5.97399	normal weight	0	nbw	Normal	vaginal delivery	-0.4693	1
DIP	4.9	1.5261	LGA		3745	lost	25	1	0					m	C/S	YES	NO	NO												nbw		caesarian section		1
GDM	5.9	1.8766	LGA	124	3780	followed	20	2	1	35.1131	6	10.6	8.4	f	C/S	YES	NO	NO	Sec&matric	No	19.1	112	59.4	0.34	0.51	0.02	4.87885	normal weight	0	nbw	Normal	caesarian section	-1.5366	1
GDM	5.8	0.886	AGA		2950	lost	19	2	1	21.6413	3.9	7.4	9.8	f	nvd	YES	NO	NO												nbw		vaginal delivery		0
GDM	6.7	0.0769	AGA		3158	lost	19	3	0	21.6041	4.2	9.3	8.3	f	nvd	NO	NO	NO												nbw		vaginal delivery		0
GDM	6.8	0.1553	AGA	72	3035	followed	26	1	0	33.0237	4.2	7.7	9.3	f	nvd	YES	NO	NO	Sec&matric	Yes	19.4	109	57.9667	0.56	0.03	0.81	4.76112	normal weight	0	nbw	Normal	vaginal delivery	0.4047	0
GDM	4.5	-0.1301	AGA	111	2750	followed	20	1	0	31.1634	4.9	8.8	8.4	f	C/S	NO	NO	NO	Sec&matric	Yes	15.8	106	61.8667	-1.3	-1.02	-1	5.08145	Underweight	0	nbw	Normal	caesarian section	-1.1699	0
GDM	4.9	0.3195	AGA		3100	lost	44	6	5	27.8159	4.6	10.2	8.5	f	nvd	NO	NO	NO												nbw		vaginal delivery		0
GDM	5.1	1.1044	AGA		3710	lost	18	1	0	20.6612	5.4	6	8.7	m	nvd	NO	NO	NO												nbw		vaginal delivery		0
DIP	5.3	1.2369	AGA		3485	lost	38	5	2		5.7	12.6	11.4	f	nvd	YES	NO	YES												nbw		vaginal delivery		0
GDM	5.1	-0.6634	AGA		2360	lost	18	1	0	19.1467	5.3	8.7	9.8	f	C/S	NO	NO	NO												lbw		caesarian section		0
DIP	6.4	1.4491	LGA	185	3580	followed	40	5	4	41.744				f	nvd	YES	NO	YES	Sec&matric	No	21.9	115	71.3667	0.53	-0.13	0.88	5.86174	normal weight	0	nbw	Normal	vaginal delivery	-0.9191	1
GDM		0.8362	AGA		2580	lost	23	3	0	33.3319				m	nvd	NO	NO	NO												nbw		vaginal delivery		0
DIP	4.5	1.4844	LGA		3725	lost	39	3	2	31.1791	5.7	12.7	12.1	m	nvd	YES	NO	NO												nbw		vaginal delivery		1
DIP	4.6	-0.0877	AGA		3040	lost	36	5	2	57.4824	6.2	9.8	15.4	m	nvd	NO	NO	NO												nbw		vaginal delivery		0
GDM	6.1	1.6395	LGA		3800	lost	38	2	1	28.5483	4.6	10.5	8.9	m	nvd	NO	NO	NO												nbw		vaginal delivery		1
GDM	5.4	-0.9663	AGA	38	2860	followed	43	4	2	29.72	5.6	11.7	10.2	m	C/S	NO	NO	NO	Sec&matric	No	27.4	110	55.6	2.89	0.64	3.8	4.56674	obese	1	nbw	Overweight & obese	caesarian section	3.8563	0
DIP	6.1	0.4933	AGA		3280	lost	40	5	4	30.4076	6	11.7	12.7	m	nvd	YES	NO	NO												nbw		vaginal delivery		0
DIP	6.8	-0.8655	AGA	139	2735	followed	38	3	2	35.756	8.5			m	nvd	NO	NO	YES	Sec&matric	Yes	24	116	75.1667	0.94	-0.12	1.37	6.17385	normal weight	0	nbw	Overweight & obese	vaginal delivery	1.8055	0
GDM	4.4	2.7271	LGA		4390	lost	38	4	3	44.3	5.3	9.6	7.9	f	C/S	NO	NO	NO												macrosomia		caesarian section		1
DIP	4.7	3.2383	LGA		4530	lost	21	1	0	42.7	9.9	13	8.3	f	C/S	YES	YES	NO												macrosomia		caesarian section		1
DIP	5.3	-1.7793	SGA		2180	lost	44	4	2	34.3679	7.9	13.3	7.5	m	C/S	YES	NO	YES												lbw		caesarian section
GDM	6.5	0.3032	AGA		3200	lost	38	2	1		6	10.6	8.3	m	C/S	NO	NO	NO												nbw		caesarian section		0
GDM	6.8	0.1808	AGA		3045	lost	31	6	5	32.24	5.1	9.9	8.2	f	nvd	YES	YES	NO												nbw		vaginal delivery		0
DIP	5.6	1.0443	AGA	158	3340	followed	18	1	0	21.0962	8.7	17.1	19.6	m	nvd	NO	NO	YES	Sec&matric	No	18	111	71.6333	-0.76	-0.77	-0.44	5.88364	normal weight	0	nbw	Normal	vaginal delivery	-1.8043	0
GDM	5.2	0.0974	AGA		3115	lost	43	3	2	32.4	4.5	8.3	8.2	m	nvd	NO	NO	NO												nbw		vaginal delivery		0
GDM	5.6	-0.4454	AGA		3090	lost	35	2	1	26.5754	5.9			f	C/S	NO	NO	NO												nbw		caesarian section		0
DIP	5.4	1.019	AGA	99	3390	followed	29	1	0		8	11.8	8.4	f	C/S	YES	NO	YES	tertiary	Yes	18.1	119	71.6	-0.93	0.66	-2.27	5.8809	normal weight	0	nbw	Underweight	caesarian section	-1.949	0
DIP	4.6	0.4015	AGA	188	2635	followed	37	2	1	42	6.1	12.2	11.4	m	C/S	YES	NO	NO	Sec&matric	No	21	117	68.6333	0.47	0.7	0.06	5.63723	normal weight	0	nbw	Normal	caesarian section	0.0685	0
GDM	6.5	1.5149	LGA		3610	lost	36	2	1		5.6	14.4	9.6	f	C/S	NO	NO	YES												nbw		caesarian section		1
GDM	5.6	-0.1215	AGA		3190	lost	25	1	0	52.4671	6	8.8	8	m	nvd	YES	NO	NO												nbw		vaginal delivery		0
GDM	5.1	0.9087	AGA	16	3500	followed	32	2	1	43.1848	4.5	9.1	9.7	f	nvd	NO	NO	NO	tertiary	Yes	25	114	62.9	2.1	0.58	2.51	5.16632	obese	1	nbw	Overweight & obese	vaginal delivery	1.1913	0
GDM	6.6	0.4991	AGA		3590	lost	39	5	4	29	6.5	11.1	8.9	m	nvd	NO	NO	NO												nbw		vaginal delivery		0
GDM	5.6	0.3272	AGA	23	3210	followed	40	6	3	52	5	8.6	8.8	m	nvd	YES	NO	NO	tertiary	No	26	113	58.7	2.34	0.9	2.73	4.82136	obese	1	nbw	Overweight & obese	vaginal delivery	2.0128	0
DIP	5.1	3.159	LGA		4480	lost	32	3	1	47.7509	7.1	12.1	10.3	f	C/S	YES	NO	YES												macrosomia		caesarian section		1
GDM	6.5	0.2599	AGA	148	3000	followed	37	5	4	32.8	5.8	9.2	7.3	m	C/S	NO	NO	NO	Sec&matric	No	18	113	68.9	-0.6	-0.12	-0.82	5.65914	normal weight	0	nbw	Normal	caesarian section	-0.8599	0
GDM	6.7	0.6725	AGA		3065	lost	37	7	3	38	6.5	12.5	5.2	f	nvd	YES	NO	YES												nbw		vaginal delivery		0
GDM	4.6	-0.5776	AGA	182	2760	followed	32	5	2	18.7328	4.3	10	9.5	f	nvd	NO	NO	NO	Sec&matric	Yes	10.5	111	77.3667	-5.26	-1.49		6.35455	Underweight	0	nbw		vaginal delivery	-4.6824	0
DIP	6.3	-1.5658	SGA	140	2270	followed	23	4	3	27.6361				m	nvd	NO	NO	YES	primary	Yes	15.8	109	67.5	-1.47	-0.79	-1.47	5.54415	Underweight	0	lbw	Underweight	vaginal delivery	0.0958
GDM	6.2	0.5201	AGA	45	3181	followed	37	5	3	30.8365	4.7	11.1	10	f	nvd	NO	NO	NO	Sec&matric	Yes	18.7	110	61.3333	0.06	-0.1	0.15	5.03765	normal weight	0	nbw	Normal	vaginal delivery	-0.4601	0
GDM	5.9	0.2912	AGA		3195	lost	34	7	3	27.2173	5.9	13.8	10.6	m	nvd	YES	NO	NO												nbw		vaginal delivery		0
DIP	6.2	0.4367	AGA		2650	lost	35	2	0	25.4694	7.5			m	C/S	YES	NO	NO												nbw		caesarian section		0
GDM	5.6	1.2708	AGA		3500	lost	32	3	2	32.831	5	12.1	10.4	f	C/S	YES	NO	NO												nbw		caesarian section		0
GDM	5.5	-1.5649	SGA	208	2620	followed	42	7	3	29.9376	4.9	10.6	9.1	m	nvd	NO	NO	NO	Sec&matric	No	17.4	106	70.7333	-0.95	-1.68	0.14	5.80972	normal weight	0	nbw	Normal	vaginal delivery	0.6149
DIP	6.6	0.6668	AGA		2505	lost	34	4	2		6.2	5.9	11.3	m	nvd	YES	NO	NO												nbw		vaginal delivery		0
GDM	5.1	0.7956	AGA		2430	lost	28	3	2	32.8731	5.6	11.7	9.5	f	C/S	NO	NO	NO												lbw		caesarian section		0
GDM	5	0.5666	AGA		3200	lost	45	4	4	37.5	5.1	10.1	8.4	f	C/S	NO	NO	NO												nbw		caesarian section		0
GDM	8	1.6395	LGA	86	3800	followed	31	3	2	38.485	6.1	10.9	9.4	m	nvd	YES	NO	YES	Sec&matric	Yes	16.9	104.5	57.2	-0.33	-0.74	0.14	4.69815	normal weight	0	nbw	Normal	vaginal delivery	-1.9695	1
DIP	6.6	1.474	LGA	178	3720	followed	38	2	1	26.9414	7.8			m	C/S	NO	NO	NO	Sec&matric	No	34		78.5	2.72			6.44764	obese	1	nbw		caesarian section	1.246	1
GDM	4.8	-0.8801	AGA	116	3040	followed	29	3	2	26.6389	5.1	9.7	8.2	m	nvd	NO	NO	NO	Sec&matric	No	14.1	102	64.8333	-2.18	-1.96	-1.26	5.32512	Underweight	0	nbw	Underweight	vaginal delivery	-1.2999	0
DIP	6.2	0.6042	AGA	112	3490	followed	18	1	0	24.2452	7.1	10.6	8.8	m	C/S	NO	NO	NO	Sec&matric	Yes	15		62.0333	-1.51			5.09514	Underweight	0	nbw		caesarian section	-2.1142	0
GDM	6.3	-0.8538	AGA	165	2660	followed	26	6	2	51.4233	5.3	5.7	8.8	f	C/S	NO	NO	YES	Sec&matric	No	18.5	114.5	72.5333	-0.82	-0.35	-0.98	5.95756	normal weight	0	nbw	Normal	caesarian section	0.0338	0
DIP	6.7	0.16	AGA		2185	lost	32	3	2	31.6406	5.8	13.2	11.8	f	nvd	YES	NO	YES												lbw		vaginal delivery		0
DIP	5.3	2.6925	LGA	211	4370	followed	33	4	2	46.4892	10	16.8	12.6	m	C/S	NO	NO	YES	primary	No	17.7	109.7	71.9667	-0.9	-1.06	-0.37	5.91102	normal weight	0	macrosomia	Normal	caesarian section	-3.5925	1
GDM	6.6	0.3749	AGA		3230	lost	33	2	1	32.6992	6.2	8.9	7.4	m	C/S	NO	NO	NO												nbw		caesarian section		0
DIP	5.1	0.6031	AGA	164	3215	followed	34	3	2	51.4	6.4	10.4	8	f	nvd	YES	NO	NO	Sec&matric	No	19.2	117	69	-0.29	0.53	-1.04	5.66735	normal weight	0	nbw	Underweight	vaginal delivery	-0.8931	0
DIP	6.5	-0.6568	AGA		2430	lost	38	5	4	38.3707				m	nvd	NO	NO	YES												lbw		vaginal delivery		0
GDM	5.3	0.6491	AGA	58	3390	followed	39	4	3	48.28	5.2	10.3	10	f	C/S	NO	NO	NO	Sec&matric	Yes	20	106.2	58.2333	0.76	-0.61	1.7	4.78303	normal weight	0	nbw	Overweight & obese	caesarian section	0.1109	0
DIP	4.1	0.5402	AGA		3300	lost	32	3	2	30.4438	12.4	17.6	17.1	m	C/S	NO	NO	YES												nbw		caesarian section		0
DIP	8	1.445	LGA		3105	lost	21	1	0	49.449	10.4			m	nvd	NO	NO	YES												nbw		vaginal delivery		1
GDM	5.5	1.2256	AGA	96	3480	followed	34	6	2	39.1598	5.5	12	10.7	f	nvd	NO	NO	NO	Sec&matric	No	17.7	104	63.1	-0.49	-1.59	0.81	5.18275	normal weight	0	nbw	Normal	vaginal delivery	-1.7156	0
DIP	6	0.8	AGA		3030	lost	33	3	2		6.4	13.1	11.2	m	nvd	NO	NO	YES												nbw		vaginal delivery		0
DIP	6.7	1.5812	LGA		3250	lost	33	8	3	38.5788	7.6	11.1	12.1	f	C/S	NO	NO	YES												nbw		caesarian section		1
GDM	4.9	0.7955	AGA		3295	lost	32	5	3	27.7344	4.9	10	9.3	f	nvd	YES	NO	NO												nbw		vaginal delivery		0
GDM	6	1.4491	LGA		3580	lost	36	3	2	32.4622	5.8	11	9	f	C/S	YES	NO	YES												nbw		caesarian section		1
GDM	7.4	0.4438	AGA		3150	lost	24	3	2	46.8038	6.6	12.8	9.9	f	C/S	YES	YES	YES												nbw		caesarian section		0
GDM	6	2.4017	LGA		4200	lost	31	4	3		6.8	13.8	7.6	m	C/S	NO	NO	NO												macrosomia		caesarian section		1
GDM	6.5	1.0013	AGA		3540	lost	33	2	1	26.7	6.7	12.5	10.6	f	C/S	NO	NO	NO												nbw		caesarian section		0
DIP	5.4	-0.8234	AGA		2140	lost	27	3	2		7.3	11.5	9.4	m	nvd	YES	NO	NO												lbw		vaginal delivery		0
GDM	4.8	-0.7514	AGA	122	3090	followed	26	2	1	45.8	5	10.3	9.2	m	nvd	NO	NO	NO	tertiary	Yes	17.2	104	63.1667	-0.57	-1.39	0.42	5.18823	normal weight	0	nbw	Normal	vaginal delivery	0.1814	0
GDM	5.6	0.5402	AGA	54	3300	followed	28	4	2	31.6456	5.8	12.3	10.5	m	C/S	NO	NO	NO	Sec&matric	No	15.8	103	58.3667	-0.88	-1.18	-0.26	4.79398	normal weight	0	nbw	Normal	caesarian section	-1.4202	0
DIP	3.5	-0.2772	AGA	70	2870	followed	28	2	1	33.2	6.6	6.1	11.3	f	C/S	NO	NO	YES	Sec&matric	Yes	14		63.3667	-2.38			5.20465	Underweight	0	nbw		caesarian section	-2.1028	0
GDM	5.1	-0.8337	AGA		2080	lost	35	2	0	32.4142	4.9	7.6	8.6	f	C/S	NO	NO	NO												lbw		caesarian section		0
GDM	4.2	-1.6011	SGA		2385	lost	25	4	2	24.8	4.6	9.4	7.9	f	nvd	NO	NO	NO												lbw		vaginal delivery
GDM	5.4	-1.4059	SGA		2520	lost	27	4	0	24.0882	4.5	7.9	8.2	m	nvd	YES	NO	NO												nbw		vaginal delivery
GDM	5.5	1.6388	LGA		3420	lost	42	1	0		5	11.2	10.9	m	C/S	NO	NO	NO												nbw		caesarian section		1
DIP	6.7	0.6998	AGA		3255	lost	41	5	4	46.2222	8.3			f	nvd	NO	NO	YES												nbw		vaginal delivery		0
GDM	7.2	-0.2368	AGA		2885	lost	39	8	5		4.4	8.9	9.2	f	C/S	NO	NO	YES												nbw		caesarian section		0
GDM	4.8	0.4933	AGA		3280	lost	29	2	1	30.0838	5.6	10.9	10.3	m	nvd	NO	NO	NO												nbw		vaginal delivery		0
GDM	4.4	0.8854	AGA	66	3490	followed	22	1	0	26.986	6.2	7.3	4.3	f	C/S	NO	NO	NO	tertiary	Yes	25.5	120	62.6667	2.26	1.9	1.67	5.14716	obese	1	nbw	Overweight & obese	caesarian section	1.3746	0
DIP	6.7	1.5573	LGA		3760	lost	42	3	2		9.4			m	C/S	NO	NO	YES												nbw		caesarian section		1
DIP	7	2.2171	LGA		3720	lost	31	3	2	30.5				m	C/S	NO	NO	YES												nbw		caesarian section		1
GDM	4.9	-1.3853	SGA		2140	lost	30	2	1	23.83	6	9	9.4	m	nvd	NO	NO	NO												lbw		vaginal delivery
GDM	6.3	1.9643	LGA		3985	lost	35	1	0	42.0606	5.3	9	8.4	f	C/S	NO	NO	NO												nbw		caesarian section		1
GDM	5.8	0.357	AGA		3115	lost	28	5	4	42.9	5.7	11.6	8.7	f	C/S	YES	NO	YES												nbw		caesarian section		0
GDM	6.4	0.9185	AGA	132	3640	followed	35	1	0	49.1541	2.3	11.7	8.4	f	C/S	NO	NO	NO	Sec&matric	No	18.5	115	74.6	-0.97	-0.44	-1.1	6.12731	normal weight	0	nbw	Underweight	caesarian section	-1.8885	0
GDM	5.3	1.5985	LGA		3780	lost	26	2	0		5.7	9.7	8.6	m	C/S	NO	NO	NO												nbw		caesarian section		1
DIP	5.8	-0.5321	AGA		2865	lost	32	3	1	30.4935	7.5	15.7	9.4	m	nvd	NO	NO	NO												nbw		vaginal delivery		0
DIP	8	3.5112	LGA		4710	lost	42	5	4					f	C/S	NO	NO	YES												macrosomia		caesarian section		1
DIP	5.3	-0.2639	AGA		2970	lost	32	1	0		6.2	9.7	14.5	m	C/S	YES	NO	NO												nbw		caesarian section		0
DIP	7.8	1.7289	LGA	191	2535	followed	35	2	1	42.7573	7	12.9	12.3	f	C/S	NO	NO	NO	Sec&matric	No	23.3	120	76.8667	0.6	0.33	0.57	6.31348	normal weight	0	nbw	Normal	caesarian section	-1.1289	1
GDM	5.4	2.3662	LGA		4180	lost	22	2	0	30.8596	4.7		9.9	m	nvd	YES	NO	NO												macrosomia		vaginal delivery		1
GDM	5.5	-0.038	AGA		3060	lost	21	2	1		5.9	7.3	6.9	m	C/S	NO	NO	NO												nbw		caesarian section		0
GDM	6.6	1.5056	LGA		4040	lost	33	1	0		4.9	11.2	8.4	m	C/S	NO	NO	NO												macrosomia		caesarian section		1
DIP	5	0.8855	AGA	181	3450	followed	35	1	0	28.5156	8	15.5	14	m	C/S	YES	YES	NO	tertiary	Yes	18.2	115.4	75.5333	-0.91	-0.27	-1.16	6.20397	normal weight	0	nbw	Underweight	caesarian section	-1.7955	0
GDM	5.7	2.7211	LGA	104	4220	followed	24	1	0	42.517	5.7	10.7	10.3	f	C/S	NO	NO	NO	Sec&matric	No	22	111	70.4	0.63	-0.85	1.67	5.78234	normal weight	0	macrosomia	Overweight & obese	caesarian section	-2.0911	1
GDM	6.5	0.9867	AGA		3495	lost	28	2	1	39.9584	6.5	9.9	6.4	m	nvd	NO	NO	NO												nbw		vaginal delivery		0
GDM	6.3	1.1457	AGA	174	3740	followed	22	3	1	36.5798	5.6	10.3	8.8	f	C/S	NO	NO	NO	primary	No	21	120.4	75.9667	-0.1	0.5	-0.68	6.23956	normal weight	0	nbw	Normal	caesarian section	-1.2457	0
DIP	6.3	0.011	AGA		2130	lost	40	2	1	36.264	6.8	12.3	12.2	f	C/S	NO	NO	NO												lbw		caesarian section		0
GDM	5.4	-0.5225	AGA		2780	lost	26	3	0	31.8047	5.5	11.8	9.9	f	C/S	NO	NO	NO												nbw		caesarian section		0
DIP	4.7	-1.088	AGA	100	2575	followed	33	3	2	45.8142	14.7	18.5	19.5	f	C/S	NO	NO	YES	Sec&matric	No	18	108	71.9667	-1	-1.61	0.09	5.91102	Underweight	0	nbw	Normal	caesarian section	0.088	0
DIP	5.4	-1.233	AGA		2522	lost	27	3	2	25.6837	6	11.9	11.9	f	nvd	NO	NO	NO												nbw		vaginal delivery		0
GDM	7.1	1.5368	LGA	76	3570	followed	27	3	2	45.9137	5.8	9.3	7.7	m	nvd	NO	NO	YES	Sec&matric	No	22.9	111	65.7333	1.2	-0.21	1.82	5.39904	overweight	1	nbw	Overweight & obese	vaginal delivery	-0.3368	1
DIP	5.7	2.8606	LGA		4300	lost	32	3	2		7.2	12	11.5	f	C/S	YES	NO	NO												macrosomia		caesarian section		1
DIP	6	0.7704	AGA		2420	lost	28	3	1		5.7	11.5	12.7	f	C/S	NO	NO	NO												lbw		caesarian section		0
GDM	4.6	0.4342	AGA	114	3255	followed	45	3	2	32.831	4.3	9.9	8.6	m	C/S	NO	NO	NO	tertiary	No	19.9	119.5	70	0.03	1.06	-0.94	5.74949	normal weight	0	nbw	Normal	caesarian section	-0.4042	0
DIP	5.1	0.332	AGA		3375	lost	18	1	0	19.3821	7	10.6	8.7	m	nvd	NO	NO	NO												nbw		vaginal delivery		0
GDM	7	1.0101	AGA	156	3680	followed	19	1	0	30.5	6.3	12.4	7.3	f	nvd	NO	NO	NO	Sec&matric	No	18.9	110.3	64.9333	-0.12	-0.44	0.21	5.33333	normal weight	0	nbw	Normal	vaginal delivery	-1.1301	0
DIP	7.2	0.357	AGA		3115	lost	34	2	0	41	5.4	11	13.5	f	nvd	YES	NO	NO												nbw		vaginal delivery		0
GDM	5.8	1.6433	LGA		3830	lost	27	1	0	39.75	5.3	7.6	8.9	f	C/S	NO	NO	NO												nbw		caesarian section		1
GDM	6.6	1.362	LGA	207	3700	followed	40	4	3	37.3857	4.7	7.7	8.6	f	nvd	NO	NO	YES	primary	No	19.2	110.5	74	-0.64	-1.29	0.29	6.07803	normal weight	0	nbw	Normal	vaginal delivery	-2.002	1
GDM	5	-1.1698	AGA	69	2615	followed	37	1	0	23.4586	5	10.3	8.2	m	nvd	YES	NO	NO	tertiary	Yes	19.8	114	65.2667	0.28	0.45	-0.01	5.36071	normal weight	0	nbw	Normal	vaginal delivery	1.4498	0
GDM	7.8	1.6327	LGA		3825	lost	23	2	1	26.986	5.8	11.3	9.9	f	C/S	NO	NO	YES												nbw		caesarian section		1
DIP	4.8	0.4384	AGA		3075	lost	36	1	0	35.201	10.7	4.9	11.2	m	nvd	YES	NO	NO												nbw		vaginal delivery		0
DIP	5	-0.2766	AGA	95	2965	followed	41	5	4	40.0573	10.7			m	nvd	NO	NO	YES	primary	No	16	107	66.7	-1.32	-1.11	-0.91	5.47844	Underweight	0	nbw	Normal	vaginal delivery	-1.0434	0
GDM	4.9	-1.4723	SGA	63	2805	followed	31	3	2	46.8442	5.5	9.6	9.7	m	C/S	NO	NO	NO	Sec&matric	No	19.7	105	62.8333	0.4	-1.15	1.51	5.16085	normal weight	0	nbw	Overweight & obese	caesarian section	1.8723
DIP	4.6	0.6508	AGA		3510	lost	37	3	2	51.2623	9.7			m	C/S	NO	NO	YES												nbw		caesarian section		0
GDM	5.2	1.1154	AGA		3715	lost	31	3	2	26.0375	5.4	10.5	10	m	nvd	NO	NO	NO												nbw		vaginal delivery		0
DIP	5.7	2.2278	LGA		3320	lost	27	2	1		10			f	nvd	YES	NO	NO												nbw		vaginal delivery		1
DIP	5.9	-0.038	AGA		3060	lost	33	2	1	32.0499	11.2			m	C/S	YES	NO	YES												nbw		caesarian section		0
GDM	5	0.7445	AGA		3695	lost	32	2	1	51.7906	5.7	7.8	8.7	m	nvd	NO	NO	NO												nbw		vaginal delivery		0
GDM	5.7	0.638	AGA		3520	lost	33	2	1	64.7401	6.1	7.1	6.2	f	C/S	NO	NO	NO												nbw		caesarian section		0
GDM	5.8	1.6395	LGA		3800	lost	34	2	1	24.977	5.7	12.1	8.2	m	C/S	YES	NO	NO												nbw		caesarian section		1
GDM	4.6	-0.7287	AGA		2985	lost	26	2	1	45.1735	4.5	7.7	8.4	f	nvd	NO	NO	NO												nbw		vaginal delivery		0
GDM	6.4	0.5544	AGA	85	3195	followed	24	1	0	30.2222	6.5	10.9	9.6	f	nvd	YES	NO	NO	Sec&matric	No	18.2	107	65.4667	-0.45	-1.19	0.47	5.37714	normal weight	0	nbw	Normal	vaginal delivery	-1.0044	0
DIP	6.4	2.3917	LGA		4040	lost	21	4	0	28.699	8.4			f	nvd	YES	NO	YES												macrosomia		vaginal delivery		1
DIP	5.3	-0.3115	AGA		3115	lost	25	4	1	27.2	5.4	14.4	14.1	m	nvd	NO	NO	NO												nbw		vaginal delivery		0
GDM	5	-0.4129	AGA	198	2820	followed	34	1	0	37.0216	6	11.1	9	f	C/S	YES	NO	NO	primary	Yes	22.6	111	70.0667	0.85	-0.82	1.94	5.75496	normal weight	0	nbw	Overweight & obese	caesarian section	1.2629	0
DIP	7	0.7144	AGA		3375	lost	29	2	1		7	14.5	11.4	m	C/S	NO	NO	YES												nbw		caesarian section		0
GDM	6	0.0032	AGA	39	3240	followed	37	5	4	34.4842	5.7	11.5	8.3	m	C/S	YES	NO	NO	tertiary	Yes	22.1	115	61.9	1.22	1.03	0.91	5.08419	overweight	1	nbw	Normal	caesarian section	1.2168	0
GDM	6.2	-0.1503	AGA		3015	lost	28	2	1	23.53	4.5	10	8.1	m	nvd	YES	NO	NO												nbw		vaginal delivery		0
DIP	7.9	1.0866	AGA		3540	lost	23	1	0	34.5	7.2	15.6	13.4	m	nvd	YES	NO	YES												nbw		vaginal delivery		0
DIP	5.4	0.8785	AGA		3330	lost	29	5	2	37.7413	6.1	13.2	14.2	f	C/S	YES	NO	YES												nbw		caesarian section		0
GDM	5.9	0.2717	AGA	32	2335	followed	29	1	0	27.6817	6.4	9.8	8.9	m	C/S	NO	NO	NO	Sec&matric	Yes	23.2	110	57.3	1.75	0.43	2.21	4.70637	overweight	1	lbw	Overweight & obese	caesarian section	1.4783	0
DIP	6.8	0.8193	AGA		3305	lost	22	1	0	31.25	7.5			f	C/S	NO	NO	YES												nbw		caesarian section		0
GDM	6.6	1.5981	LGA		3465	lost	42	4	3	33.6	6.9	11.6	10.1	f	nvd	YES	NO	NO												nbw		vaginal delivery		1
GDM	6	-0.0132	AGA		3070	lost	22	1	0		6.4	10.6	10.9	m	C/S	YES	NO	NO												nbw		caesarian section		0
GDM	5.3	0.4931	AGA	18	3170	followed	26	2	0	39.06	5.8	10.4	7.7	f	C/S	NO	NO	NO	Sec&matric	No	18.5	115	55.8	0.36	1.64	-1.02	4.58316	normal weight	0	nbw	Underweight	caesarian section	-0.1331	0
GDM	4.9	-1.5012	SGA		2570	lost	27	2	1	27	5.2	12	9.6	f	nvd	NO	NO	NO												nbw		vaginal delivery
GDM	5.7	0.6683	AGA		3355	lost	28	2	1	53.67	6.4	10.9	9.9	m	C/S	NO	NO	NO												nbw		caesarian section		0
DIP	5.8	-0.7502	AGA		2780	lost	33	2	0	44.5816	7			m	C/S	YES	NO	NO												nbw		caesarian section		0
DIP	6.4	-0.3042	AGA	43	2860	followed	34	3	2	27.68	13.4			f	C/S	NO	NO	YES	Sec&matric	No	17	100	57.5333	-0.4	-1.89	1.25	4.72553	normal weight	0	nbw	Overweight & obese	caesarian section	-0.0958	0
DIP	5.6	1.6541	LGA		3050	lost	32	5	0	21.2031	8.4	14.9	16.2	f	nvd	NO	NO	YES												nbw		vaginal delivery		1
DIP	6.2	-2.2124	SGA		1790	lost	22	1	0	22.37	11.6			f	C/S	NO	NO	YES												lbw		caesarian section
GDM	5.4	2.6856	LGA		4200	lost	36	4	3	32.5	5.3	11	9.8	f	C/S	YES	YES	NO												macrosomia		caesarian section		1
DIP	5.7	0.6274	AGA		3225	lost	29	3	1		7.4			f	nvd	NO	NO	NO												nbw		vaginal delivery		0
DIP	4.9	-1.0193	AGA		2600	lost	29	1	0	32.05	5	13	11.7	f	C/S	NO	NO	NO												nbw		caesarian section		0
DIP	7	2.954	LGA		4355	lost	28	4	2	29.7608	8.8	15.4	13.7	f	nvd	YES	NO	YES												macrosomia		vaginal delivery		1
